# Supplementary material for: Characteristics and Risk Factors of Delayed Perforation in Endoscopic Submucosal Dissection for Early Gastric Cancer
Source: J Clin Med. 2024 Feb 26;13(5):1317. doi: 10.3390/jcm13051317 (PMC10931556; doi:10.3390/jcm13051317)
Supplement: Supplementary file 1 [file jcm-13-01317-s001.zip]

Archive with 1 entries (1 files):
- jcm-2863048-supplementary.pdf
